# Supplementary material for: Cancer cell plasticity defines response to immunotherapy in cutaneous squamous cell carcinoma
Source: Nat Commun. 2024 Jun 24;15:5352. doi: 10.1038/s41467-024-49718-8 (PMC11196727; doi:10.1038/s41467-024-49718-8)
Supplement: Supplementary file 4 — Source Data [file 41467_2024_49718_MOESM4_ESM.xlsx]

## Sheet: Figure 1b
Figure 1b, Quantification of the frequency of mesenchymal EpCAM- cells within GFP+CD45- cancer cells
	Fig. 1b: GFP+CD45-EpCAM- (%)
	Epit cSCC	Mix cSCC	Mes cSCC
	Ep+ WD-SCC (n=52)	Ep+ MD/PD-SCC (n=52)	Ep- MD/PD-SCC (n=52)
	10.6	65.9	100		one-way ANOVA with Tukey’s test
	14.3	55.9	100		EpCAM- (%):	P value	P value summary
	14.2	37.2	100		Ep+ WD-SCC vs. Ep+ MD/PD-SCC	<0.0001	****
	5.54	34.6	100		Ep+ WD-SCC vs. Ep- MD/PD-SCC	<0.0001	****
	14.4	37.9	100		Ep+ MD/PD-SCC vs. Ep- MD/PD-SCC	<0.0001	****
	21.1	60.5	100
	5.02	62.4	100
	10.6	34.9	98.6
	15.9	32.4	98.9
	13.4	49.3	100
	7.95	47.1	100
	9.71	63.6	98.9
	7.41	44.2	99.5
	6.58	34.9	100
	3.97	83.5	100
	4.98	47.9	99.5
	6.14	31.5	99.4
	2.33	70.7	99.9
	4.95	69.3	99.9
	1.9	33.6	99.2
	3.23	44.7	98.8
	2.06	39.5	99.8
	6.83	27	99.8
	3.02	56.5	99.3
	2.65	34.6	99.6
	3.13	29.1	99.4
	2.55	40.9	99.3
	0.66	43.7	98.9
	1.66	25.9	99.2
	1.11	29.8	99
	1.84	35.3	98.1
	2.83	69.2	99.4
	1.34	54.6	98.5
	4.24	71.4	97.9
	5.25	75.3	97.9
	4.42	85.7	99.1
	5.71	88.7	99.5
	3.96	16.1	99.4
	5.12	26.1	99.7
	7.11	24.6	99.4
	9.18	19.8	99.5
	7.92	12.3	99.6
	4.66	9.35	99.9
	5.79	12.6	99.9
	4.26	8.35	99.9
	4.18	13.6	99.9
	2.16	16.3	99.9
	1.57	15.8	99.9
	1.58	97.5	99.9
	2.06	97.1	98.8
	1.3	97.5	98
	3.18	94.8	99.9

## Sheet: Figure 1d
Figure 1d, mRNA expression levels of epithelial differentiation genes in the indicated cancer cell populations
		Fig. 1d: Epithelial Differentiation (log2(FC))
		EpCAM high (n=3)			EpCAM low (n=3)			EpCAM- (n=3)			Full mes. (n=3)
	Genes	Biological Sample 1	Biological Sample 2	Biological Sample 3	Biological Sample 1	Biological Sample 2	Biological Sample 3	Biological Sample 1	Biological Sample 2	Biological Sample 3	Biological Sample 1	Biological Sample 2	Biological Sample 3
	Krt14	0.998579	0.262532	1.3145	-0.00805	-3.76867	-0.12144	-5.7213	-3.9482	-4.76323	-5.02386	-4.80497	-4.41344
	Grhl1	-0.78038	-1.19254	-0.20169	-2.00443	-4.05313	-1.63886	-6.06172	-3.76834	-5.96486	-5.00317	-5.14772	-4.38551
	Grhl2	-0.30271	0.378065	0.431613	-1.11254	-2.40243	-0.7448	-5.07569	-2.47974	-5.27967	-6.2677	-7.42614	-6.9601
	Epcam	-0.42761	0.10026	0.335727	-2.26358	-3.64595	-2.43229	-6.60851	-8.56836	-8.09538	-6.95985	-8.54701	-7.07913
	dNp63	0.164569	-0.20701	-0.09064	-0.13404	-5.3284	-1.40293	-9.52861	-9.76546	-9.80822	-9.61475	-11.0322	-10.8315
	Ovol1	-1.64586	-1.31925	-0.49422	-2.78983	-4.91458	-2.2937	-7.74116	-13.2114	-9.26846	-9.62783	-13.1162	-13.6263
	Ovol2	-0.03822	0.344045	0.808782	-3.1174	-7.12246	0.015747	-5.67262	-5.91815	-7.75903	-6.32917	-4.98557	-5.73094
	one-way ANOVA with Dunnett’s test
			Krt14		Grhl1		Grhl2		EpCAM		dNp63		Ovol1		Ovol2
			P value	P value summary	P value	P value summary	P value	P value summary	P value	P value summary	P value	P value summary	P value	P value summary	P value	P value summary
	Full epit. vs. EpCAM+ high		0.7396	not significant	0.707	not significant	0.9974	not significant	>0.9999	not significant	>0.9999	not significant	0.8297	not significant	0.9964	not significant
	Full epit. vs. EpCAM+ low		0.4345	not significant	0.0156	*	0.2115	not significant	0.003	**	0.1481	not significant	0.1187	not significant	0.1138	not significant
	Full epit. vs. EpCAM-		0.001	**	<0.0001	****	0.0005	***	<0.0001	****	<0.0001	****	0.0001	***	0.0038	**
	Full epit. vs. Full mesenchymal		0.0011	**	0.0002	***	<0.0001	****	<0.0001	****	<0.0001	****	<0.0001	****	0.0087	**

## Sheet: Figure 1d (Krt14)
Figure 1d, mRNA expression levels of Krt14 in the indicated cancer cell populations
Full epit. (n=3)	Gapdh	Ppia	Krt14		Gapdh avg	Ppia avg	Krt14 avg		dCt to Gapdh	dCt to Ppia	dCt avg	2^(-dCT)		ddCt to avg	2^(-ddCT)	log2(FC)
Sample 1 Technical replicate 1	15.23	16.1735	15.68		15.0463	15.9193	15.3963		0.349969	-0.523026	-0.0865284	1.06181		0.176498	0.884849	-0.176498
Sample 1 Technical replicate 2	14.9733	15.7764	15.1679
Sample 1 Technical replicate 3	14.9356	15.808	15.341
Sample 2 Technical replicate 1	14.339	14.8424	14.4557		14.3366	14.9282	14.6544		0.317766	-0.273837	0.0219648	0.98489		0.284991	0.820747	-0.284991
Sample 2 Technical replicate 2	14.2305	14.8761	14.966
Sample 2 Technical replicate 3	14.4403	15.0662	14.5415
Sample 3 Technical replicate 1	14.1523	15.0281	13.8903		14.3655	14.923	13.9198		-0.445761	-1.00327	-0.724514	1.65234		-0.461488	1.37696	0.461488
Sample 3 Technical replicate 2	14.595	14.9237	13.7599								-0.263026			0	1
Sample 3 Technical replicate 3	14.3492	14.8173	14.109
EpCAM+ high (n=3)	Gapdh	Ppia	Krt14		Gapdh avg	Ppia avg	Krt14 avg		dCt to Gapdh	dCt to Ppia	dCt avg	2^(-dCT)		ddCt to avg	2^(-ddCT)	log2(FC)
Sample 1 Technical replicate 1	15.4677	16.6625	14.8134		15.4868	16.7551	14.8594		-0.627465	-1.89575	-1.26161	2.39762		-0.998579	1.99803	0.998579
Sample 1 Technical replicate 2	15.4153	16.7509	14.848
Sample 1 Technical replicate 3	15.5775	16.852	14.9168
Sample 2 Technical replicate 1	14.4785	15.2425	14.3486		14.4404	15.213	14.3011		-0.139249	-0.911867	-0.525558	1.43949		-0.262532	1.19958	0.262532
Sample 2 Technical replicate 2	14.1866	15.1835	14.2631
Sample 2 Technical replicate 3	14.656		14.2918
Sample 3 Technical replicate 1	14.2745	15.5851	13.2711		14.3221	15.7326	13.4498		-0.872273	-2.28278	-1.57753	2.98458		-1.3145	2.48716	1.3145
Sample 3 Technical replicate 2	14.38	15.9942	13.6467
Sample 3 Technical replicate 3	14.3117	15.6185	13.4317
EpCAM low (n=3)	Gapdh	Ppia	Krt14		Gapdh avg	Ppia avg	Krt14 avg		dCt to Gapdh	dCt to Ppia	dCt avg	2^(-dCT)		ddCt to avg	2^(-ddCT)	log2(FC)
Sample 1 Technical replicate 1	14.6006	15.6025	15.0386		14.5777	15.6271	14.8474		0.269698	-0.779659	-0.25498	1.19332		0.00804578	0.994439	-0.00804578
Sample 1 Technical replicate 2	14.5295	15.5847	14.8273
Sample 1 Technical replicate 3	14.6031	15.6941	14.6764
Sample 2 Technical replicate 1	15.0104	15.6056	18.7676		14.9972	15.6597	18.8341		3.83689	3.1744	3.50565	0.088043		3.76867	0.0733696	-3.76867
Sample 2 Technical replicate 2	14.9288	15.651	18.6021
Sample 2 Technical replicate 3	15.0525	15.7226	19.1327
Sample 3 Technical replicate 1	14.8273	15.3732	14.8338		14.7975	15.4397	14.977		0.179498	-0.462669	-0.141585	1.10312		0.121441	0.919269	-0.121441
Sample 3 Technical replicate 2	14.7479	15.5049	14.9998
Sample 3 Technical replicate 3	14.8173	15.441	15.0974
EpCAM- (n=3)	Gapdh	Ppia	Krt14		Gapdh avg	Ppia avg	Krt14 avg		dCt to Gapdh	dCt to Ppia	dCt avg	2^(-dCT)		ddCt to avg	2^(-ddCT)	log2(FC)
Sample 1 Technical replicate 1	16.0444	16.7762	21.8171		16.1529	16.8235	21.9465		5.79357	5.12297	5.45827	0.0227455		5.7213	0.0189547	-5.7213
Sample 1 Technical replicate 2	16.0993	16.8438	22.1567
Sample 1 Technical replicate 3	16.3149	16.8505	21.8656
Sample 2 Technical replicate 1	15.0064	15.031	18.6239		14.9384	15.244	18.7764		3.83794	3.5324	3.68517	0.0777416		3.9482	0.064785	-3.9482
Sample 2 Technical replicate 2		15.2422	18.7832
Sample 2 Technical replicate 3	14.8705	15.4587	18.922
Sample 3 Technical replicate 1	14.2488	15.0853	19.283		14.3027	15.0245	19.1638		4.86113	4.13928	4.5002	0.044188		4.76323	0.0368235	-4.76323
Sample 3 Technical replicate 2	14.2134	14.9807	19.149
Sample 3 Technical replicate 3	14.4459	15.0075	19.0594
Full mes. (n=3)	Gapdh	Ppia	Krt14		Gapdh avg	Ppia avg	Krt14 avg		dCt to Gapdh	dCt to Ppia	dCt avg	2^(-dCT)		ddCt to avg	2^(-ddCT)	log2(FC)
Sample 1 Technical replicate 1	15.8945	17.1073	21.3487		16.0474	17.2545	21.4118		5.36438	4.15729	4.76084	0.0368846		5.02386	0.0307374	-5.02386
Sample 1 Technical replicate 2	16.3611	17.3037	21.2531
Sample 1 Technical replicate 3	15.8867	17.3526	21.6336
Sample 2 Technical replicate 1	14.5742	15.5276	19.6023		14.5282	15.6107	19.6114		5.08322	4.00068	4.54195	0.0429277		4.80497	0.0357733	-4.80497
Sample 2 Technical replicate 2	14.2991	15.6477	19.5665
Sample 2 Technical replicate 3	14.7113	15.6569	19.6654
Sample 3 Technical replicate 1	14.6124	15.4125	19.2018		14.7141	15.5159	19.2654		4.55133	3.74949	4.15041	0.0563121		4.41344	0.046927	-4.41344
Sample 3 Technical replicate 2	14.5796	15.5385	19.2964
Sample 3 Technical replicate 3	14.9503	15.5967	19.298

## Sheet: Figure 1d (Grhl1)
Figure 1d, mRNA expression levels of Grhl1 in the indicated cancer cell populations
Full epit. (n=3)	Gapdh	Ppia	Grhl1		Gapdh avg	Ppia avg	Grhl1 avg		dCt to Gapdh	dCt to Ppia	dCt avg	2^(-dCT)		ddCt to avg	2^(-ddCT)	log2(FC)
Sample 1 Technical replicate 1	15.23	16.1735	20.5379		15.0463	15.9193	20.639		5.59266	4.71967	5.15617	0.028044		0.0380514	0.97397	-0.0380514
Sample 1 Technical replicate 2	14.9733	15.7764	20.8557
Sample 1 Technical replicate 3	14.9356	15.808	20.5233
Sample 2 Technical replicate 1	14.339	14.8424	19.902		14.3366	14.9282	19.8365		5.49983	4.90822	5.20403	0.0271289		0.08591	0.94219	-0.08591
Sample 2 Technical replicate 2	14.2305	14.8761	19.7709
Sample 2 Technical replicate 3	14.4403	15.0662
Sample 3 Technical replicate 1	14.1523	15.0281	19.3777		14.3655	14.923	19.6384		5.27291	4.7154	4.99415	0.0313769		-0.123961	1.08972	0.123961
Sample 3 Technical replicate 2	14.595	14.9237	19.9078								5.11812			5.92119e-16	1
Sample 3 Technical replicate 3	14.3492	14.8173	19.6298
EpCAM+ high (n=3)	Gapdh	Ppia	Grhl1		Gapdh avg	Ppia avg	Grhl1 avg		dCt to Gapdh	dCt to Ppia	dCt avg	2^(-dCT)		ddCt to avg	2^(-ddCT)	log2(FC)
Sample 1 Technical replicate 1	15.4677	16.6625	22.0906		15.4868	16.7551	22.0195		6.53263	5.26435	5.89849	0.016764		0.780378	0.582214	-0.780378
Sample 1 Technical replicate 2	15.4153	16.7509
Sample 1 Technical replicate 3	15.5775	16.852	21.9484
Sample 2 Technical replicate 1	14.4785	15.2425	21.2494		14.4404	15.213	21.1374		6.69696	5.92435	6.31065	0.0125981		1.19254	0.437532	-1.19254
Sample 2 Technical replicate 2	14.1866	15.1835	21.1903
Sample 2 Technical replicate 3	14.656		20.9724
Sample 3 Technical replicate 1	14.2745	15.5851	20.4773		14.3221	15.7326	20.3472		6.02506	4.61455	5.31981	0.0250368		0.20169	0.869531	-0.20169
Sample 3 Technical replicate 2	14.38	15.9942	20.2614
Sample 3 Technical replicate 3	14.3117	15.6185	20.3027
EpCAM low (n=3)	Gapdh	Ppia	Grhl1		Gapdh avg	Ppia avg	Grhl1 avg		dCt to Gapdh	dCt to Ppia	dCt avg	2^(-dCT)		ddCt to avg	2^(-ddCT)	log2(FC)
Sample 1 Technical replicate 1	14.6006	15.6025	22.2245		14.5777	15.6271	22.225		7.64722	6.59787	7.12254	0.0071763		2.00443	0.249234	-2.00443
Sample 1 Technical replicate 2	14.5295	15.5847	22.2467
Sample 1 Technical replicate 3	14.6031	15.6941	22.2037
Sample 2 Technical replicate 1	15.0104	15.6056	24.3455		14.9972	15.6597	24.4997		9.50249	8.84001	9.17125	0.00173452		4.05313	0.06024	-4.05313
Sample 2 Technical replicate 2	14.9288	15.651	24.4188
Sample 2 Technical replicate 3	15.0525	15.7226	24.7348
Sample 3 Technical replicate 1	14.8273	15.3732	21.8753		14.7975	15.4397	21.8756		7.07806	6.4359	6.75698	0.00924584		1.63886	0.321109	-1.63886
Sample 3 Technical replicate 2	14.7479	15.5049	21.8745
Sample 3 Technical replicate 3	14.8173	15.441	21.8769
EpCAM- (n=3)	Gapdh	Ppia	Grhl1		Gapdh avg	Ppia avg	Grhl1 avg		dCt to Gapdh	dCt to Ppia	dCt avg	2^(-dCT)		ddCt to avg	2^(-ddCT)	log2(FC)
Sample 1 Technical replicate 1	16.0444	16.7762	27.8672		16.1529	16.8235	27.668		11.5151	10.8445	11.1798	0.000431056		6.06172	0.0149706	-6.06172
Sample 1 Technical replicate 2	16.0993	16.8438
Sample 1 Technical replicate 3	16.3149	16.8505	27.4689
Sample 2 Technical replicate 1	15.0064	15.031	23.9078		14.9384	15.244	23.9777		9.03923	8.73369	8.88646	0.00211305		3.76834	0.0733863	-3.76834
Sample 2 Technical replicate 2		15.2422
Sample 2 Technical replicate 3	14.8705	15.4587	24.0476
Sample 3 Technical replicate 1	14.2488	15.0853	25.6931		14.3027	15.0245	25.7466		11.4439	10.722	11.083	0.000460992		5.96486	0.0160103	-5.96486
Sample 3 Technical replicate 2	14.2134	14.9807	25.748
Sample 3 Technical replicate 3	14.4459	15.0075	25.7986
Full mes. (n=3)	Gapdh	Ppia	Grhl1		Gapdh avg	Ppia avg	Grhl1 avg		dCt to Gapdh	dCt to Ppia	dCt avg	2^(-dCT)		ddCt to avg	2^(-ddCT)	log2(FC)
Sample 1 Technical replicate 1	15.8945	17.1073	26.8857		16.0474	17.2545	26.7722		10.7248	9.51774	10.1213	0.000897823		5.00317	0.0311815	-5.00317
Sample 1 Technical replicate 2	16.3611	17.3037	26.6588
Sample 1 Technical replicate 3	15.8867	17.3526
Sample 2 Technical replicate 1	14.5742	15.5276	25.1002		14.5282	15.6107	25.3353		10.8071	9.72457	10.2658	0.000812224		5.14772	0.0282086	-5.14772
Sample 2 Technical replicate 2	14.2991	15.6477	25.3507
Sample 2 Technical replicate 3	14.7113	15.6569	25.555
Sample 3 Technical replicate 1	14.6124	15.4125	24.7625		14.7141	15.5159	24.6186		9.90454	9.1027	9.50362	0.00137761		4.38551	0.0478444	-4.38551
Sample 3 Technical replicate 2	14.5796	15.5385	24.379
Sample 3 Technical replicate 3	14.9503	15.5967	24.7143

## Sheet: Figure 1d (Grhl2)
Figure 1d, mRNA expression levels of Grhl2 in the indicated cancer cell populations
Full epit. (n=3)	Gapdh	Ppia	Grhl2		Gapdh avg	Ppia avg	Grhl2 avg		dCt to Gapdh	dCt to Ppia	dCt avg	2^(-dCT)		ddCt to avg	2^(-ddCT)	log2(FC)
Sample 1 Technical replicate 1	15.23	16.1735	22.6797		15.0463	15.9193	22.625		7.57873	6.70573	7.14223	0.00707903		-0.44853	1.36465	0.44853
Sample 1 Technical replicate 2	14.9733	15.7764	22.5909
Sample 1 Technical replicate 3	14.9356	15.808	22.6045
Sample 2 Technical replicate 1	14.339	14.8424	22.5412		14.3366	14.9282	22.4203		8.08372	7.49212	7.78792	0.00452483		0.197158	0.872267	-0.197158
Sample 2 Technical replicate 2	14.2305	14.8761	22.274
Sample 2 Technical replicate 3	14.4403	15.0662	22.4458
Sample 3 Technical replicate 1	14.1523	15.0281	22.4231		14.3655	14.923	22.4864		8.12089	7.56338	7.84213	0.00435795		0.251372	0.840097	-0.251372
Sample 3 Technical replicate 2	14.595	14.9237	22.4582								7.59076			2.96059e-16	1
Sample 3 Technical replicate 3	14.3492	14.8173	22.5779
EpCAM+ high (n=3)	Gapdh	Ppia	Grhl2		Gapdh avg	Ppia avg	Grhl2 avg		dCt to Gapdh	dCt to Ppia	dCt avg	2^(-dCT)		ddCt to avg	2^(-ddCT)	log2(FC)
Sample 1 Technical replicate 1	15.4677	16.6625	23.9257		15.4868	16.7551	24.0145		8.52761	7.25933	7.89347	0.00420561		0.302706	0.81073	-0.302706
Sample 1 Technical replicate 2	15.4153	16.7509	24.0656
Sample 1 Technical replicate 3	15.5775	16.852	24.052
Sample 2 Technical replicate 1	14.4785	15.2425	22.0441		14.4404	15.213	22.0394		7.59901	6.82639	7.2127	0.00674158		-0.378065	1.2996	0.378065
Sample 2 Technical replicate 2	14.1866	15.1835	22.0662
Sample 2 Technical replicate 3	14.656		22.0079
Sample 3 Technical replicate 1	14.2745	15.5851	22.0499		14.3221	15.7326	22.1865		7.8644	6.45389	7.15915	0.00699651		-0.431613	1.34874	0.431613
Sample 3 Technical replicate 2	14.38	15.9942	22.3017
Sample 3 Technical replicate 3	14.3117	15.6185	22.208
EpCAM low (n=3)	Gapdh	Ppia	Grhl2		Gapdh avg	Ppia avg	Grhl2 avg		dCt to Gapdh	dCt to Ppia	dCt avg	2^(-dCT)		ddCt to avg	2^(-ddCT)	log2(FC)
Sample 1 Technical replicate 1	14.6006	15.6025	23.8468		14.5777	15.6271	23.8057		9.22798	8.17862	8.7033	0.00239909		1.11254	0.46248	-1.11254
Sample 1 Technical replicate 2	14.5295	15.5847	23.7792
Sample 1 Technical replicate 3	14.6031	15.6941	23.7912
Sample 2 Technical replicate 1	15.0104	15.6056	25.2858		14.9972	15.6597	25.3217		10.3244	9.66195	9.99319	0.00098118		2.40243	0.189145	-2.40243
Sample 2 Technical replicate 2	14.9288	15.651	25.2329
Sample 2 Technical replicate 3	15.0525	15.7226	25.4463
Sample 3 Technical replicate 1	14.8273	15.3732	23.4225		14.7975	15.4397	23.4542		8.65665	8.01448	8.33556	0.0030956		0.744802	0.59675	-0.744802
Sample 3 Technical replicate 2	14.7479	15.5049	23.5088
Sample 3 Technical replicate 3	14.8173	15.441	23.4312
EpCAM- (n=3)	Gapdh	Ppia	Grhl2		Gapdh avg	Ppia avg	Grhl2 avg		dCt to Gapdh	dCt to Ppia	dCt avg	2^(-dCT)		ddCt to avg	2^(-ddCT)	log2(FC)
Sample 1 Technical replicate 1	16.0444	16.7762	29.0149		16.1529	16.8235	29.1546		13.0018	12.3312	12.6665	0.000153821		5.07569	0.0296527	-5.07569
Sample 1 Technical replicate 2	16.0993	16.8438	29.2533
Sample 1 Technical replicate 3	16.3149	16.8505	29.1957
Sample 2 Technical replicate 1	15.0064	15.031	25.117		14.9384	15.244	25.1617		10.2233	9.91774	10.0705	0.000929984		2.47974	0.179276	-2.47974
Sample 2 Technical replicate 2		15.2422	25.0744
Sample 2 Technical replicate 3	14.8705	15.4587	25.2938
Sample 3 Technical replicate 1	14.2488	15.0853	27.4595		14.3027	15.0245	27.534		13.2314	12.5095	12.8704	0.000133541		5.27967	0.0257432	-5.27967
Sample 3 Technical replicate 2	14.2134	14.9807	27.5377
Sample 3 Technical replicate 3	14.4459	15.0075	27.6049
Full mes. (n=3)	Gapdh	Ppia	Grhl2		Gapdh avg	Ppia avg	Grhl2 avg		dCt to Gapdh	dCt to Ppia	dCt avg	2^(-dCT)		ddCt to avg	2^(-ddCT)	log2(FC)
Sample 1 Technical replicate 1	15.8945	17.1073	30.5759		16.0474	17.2545	30.5094		14.462	13.2549	13.8585	6.73268e-05		6.2677	0.0129788	-6.2677
Sample 1 Technical replicate 2	16.3611	17.3037
Sample 1 Technical replicate 3	15.8867	17.3526	30.443
Sample 2 Technical replicate 1	14.5742	15.5276	30.0106		14.5282	15.6107	30.0864		15.5582	14.4756	15.0169	3.01621e-05		7.42614	0.00581445	-7.42614
Sample 2 Technical replicate 2	14.2991	15.6477	30.1622
Sample 2 Technical replicate 3	14.7113	15.6569
Sample 3 Technical replicate 1	14.6124	15.4125			14.7141	15.5159	29.6659		14.9518	14.1499	14.5509	4.16632e-05		6.9601	0.00803156	-6.9601
Sample 3 Technical replicate 2	14.5796	15.5385	29.6135
Sample 3 Technical replicate 3	14.9503	15.5967	29.7183

## Sheet: Figure 1d (Epcam)
Figure 1d, mRNA expression levels of Epcam in the indicated cancer cell populations
Full epit. (n=3)	Gapdh	Ppia	Epcam		Gapdh avg	Ppia avg	Epcam avg		dCt to Gapdh	dCt to Ppia	dCt avg	2^(-dCT)		ddCt to avg	2^(-ddCT)	log2(FC)
Sample 1 Technical replicate 1	16.5098	16.8088	22.5661		16.3035	16.7323	22.5393		6.23575	5.80694	6.02134	0.0153955		0.182193	0.881362	-0.182193
Sample 1 Technical replicate 2	16.1924	16.7727	22.5703
Sample 1 Technical replicate 3	16.2084	16.6155	22.4815
Sample 2 Technical replicate 1	15.6242	16.0272	21.2163		15.6671	15.9872	21.2937		5.62665	5.30657	5.46661	0.0226145		-0.372542	1.29463	0.372542
Sample 2 Technical replicate 2	15.6853	15.9526	21.324
Sample 2 Technical replicate 3	15.6917	15.9817	21.3409
Sample 3 Technical replicate 1	15.6337	15.9734	21.8228		15.6406	15.9744	21.837		6.1964	5.8626	6.0295	0.0153088		0.190349	0.876394	-0.190349
Sample 3 Technical replicate 2	15.6451	15.9456	21.8937								5.83915			0	1
Sample 3 Technical replicate 3	15.6431	16.0043	21.7945
EpCAM+ high (n=3)	Gapdh	Ppia	Epcam		Gapdh avg	Ppia avg	Epcam avg		dCt to Gapdh	dCt to Ppia	dCt avg	2^(-dCT)		ddCt to avg	2^(-ddCT)	log2(FC)
Sample 1 Technical replicate 1	16.3287	17.3962	23.131		16.3611	17.3477	23.1211		6.76005	5.77346	6.26676	0.0129873		0.427607	0.743494	-0.427607
Sample 1 Technical replicate 2	16.2971	17.334	23.1318
Sample 1 Technical replicate 3	16.4574	17.3128	23.1006
Sample 2 Technical replicate 1	15.5839	16.3853	21.8072		15.5835	16.3532	21.7072		6.12373	5.35405	5.73889	0.018725		-0.10026	1.07197	0.10026
Sample 2 Technical replicate 2	15.6404	16.3211	21.6484
Sample 2 Technical replicate 3	15.5262	16.3532	21.6661
Sample 3 Technical replicate 1		16.5082	21.6919		15.9874	16.5914	21.7928		5.80543	5.20142	5.50342	0.0220447		-0.335727	1.26201	0.335727
Sample 3 Technical replicate 2	16.2024	16.7179	21.8678
Sample 3 Technical replicate 3	15.7723	16.548	21.8187
EpCAM low (n=3)	Gapdh	Ppia	Epcam		Gapdh avg	Ppia avg	Epcam avg		dCt to Gapdh	dCt to Ppia	dCt avg	2^(-dCT)		ddCt to avg	2^(-ddCT)	log2(FC)
Sample 1 Technical replicate 1	15.7249	16.4182	24.2381		15.746	16.417	24.1843		8.43823	7.76724	8.10273	0.00363776		2.26358	0.208254	-2.26358
Sample 1 Technical replicate 2	15.7505	16.4266	24.1322
Sample 1 Technical replicate 3	15.7627	16.4063	24.1825
Sample 2 Technical replicate 1	16.3497	16.5117	25.7233		16.1658	16.4915	25.8137		9.64796	9.32225	9.4851	0.0013954		3.64595	0.0798838	-3.64595
Sample 2 Technical replicate 2	16.0744	16.503	25.8585
Sample 2 Technical replicate 3	16.0732	16.4598	25.8595
Sample 3 Technical replicate 1	15.8773	16.3311	24.4001		15.9056	16.3296	24.3891		8.48343	8.05945	8.27144	0.0032363		2.43229	0.185271	-2.43229
Sample 3 Technical replicate 2	15.8988	16.3423	24.3687
Sample 3 Technical replicate 3	15.9408	16.3155	24.3984
EpCAM- (n=3)	Gapdh	Ppia	Epcam		Gapdh avg	Ppia avg	Epcam avg		dCt to Gapdh	dCt to Ppia	dCt avg	2^(-dCT)		ddCt to avg	2^(-ddCT)	log2(FC)
Sample 1 Technical replicate 1	17.0602	17.5882	29.8229		16.9998	17.5799	29.7376		12.7377	12.1576	12.4477	0.000179011		6.60851	0.010248	-6.60851
Sample 1 Technical replicate 2	16.967	17.6007	29.5801
Sample 1 Technical replicate 3	16.9723	17.551	29.8097
Sample 2 Technical replicate 1		16.1473			16.0389	16.1592	30.5066		14.4677	14.3473	14.4075	4.60157e-05		8.56836	0.0026343	-8.56836
Sample 2 Technical replicate 2	16.0733	16.0998	30.456
Sample 2 Technical replicate 3	16.0045	16.2306	30.5572
Sample 3 Technical replicate 1	15.5776	15.9809	29.641		15.603	15.9521	29.7121		14.1091	13.76	13.9345	6.38687e-05		8.09538	0.00365635	-8.09538
Sample 3 Technical replicate 2	15.589	15.9335	29.9763
Sample 3 Technical replicate 3	15.6424	15.942	29.5191
Full mes. (n=3)	Gapdh	Ppia	Epcam		Gapdh avg	Ppia avg	Epcam avg		dCt to Gapdh	dCt to Ppia	dCt avg	2^(-dCT)		ddCt to avg	2^(-ddCT)	log2(FC)
Sample 1 Technical replicate 1	16.9891	18.0914			16.9874	18.0187	30.302		13.3147	12.2833	12.799	0.00014032		6.95985	0.00803299	-6.95985
Sample 1 Technical replicate 2	16.989	17.9813	30.343
Sample 1 Technical replicate 3	16.984	17.9834	30.261
Sample 2 Technical replicate 1	15.7809	16.4744	30.3538		15.7929	16.5079	30.5366		14.7437	14.0287	14.3862	4.67018e-05		8.54701	0.00267358	-8.54701
Sample 2 Technical replicate 2	15.8191	16.498
Sample 2 Technical replicate 3	15.7788	16.5514	30.7194
Sample 3 Technical replicate 1	15.8091	16.3761	29.2212		15.881	16.4285	29.073		13.192	12.6445	12.9183	0.000129184		7.07913	0.00739552	-7.07913
Sample 3 Technical replicate 2	15.9406	16.4356	28.9341
Sample 3 Technical replicate 3	15.8934	16.4738	29.0637

## Sheet: Figure 1d (dNp63)
Figure 1d, mRNA expression levels of dNp63 in the indicated cancer cell populations
Full epit. (n=3)	Gapdh	Ppia	dNp63		Gapdh avg	Ppia avg	dNp63 avg		dCt to Gapdh	dCt to Ppia	dCt avg	2^(-dCT)		ddCt to avg	2^(-ddCT)	log2(FC)
Sample 1 Technical replicate 1	15.23	16.1735	18.1557		15.0463	15.9193	17.9425		2.89618	2.02319	2.45969	0.181786		-0.0730667	1.05195	0.0730667
Sample 1 Technical replicate 2	14.9733	15.7764	17.7696
Sample 1 Technical replicate 3	14.9356	15.808	17.9022
Sample 2 Technical replicate 1	14.339	14.8424	16.8537		14.3366	14.9282	17.0331		2.69647	2.10486	2.40066	0.189377		-0.132089	1.09588	0.132089
Sample 2 Technical replicate 2	14.2305	14.8761	17.2535
Sample 2 Technical replicate 3	14.4403	15.0662	16.9921
Sample 3 Technical replicate 1	14.1523	15.0281	17.2027		14.3655	14.923	17.3822		3.01666	2.45916	2.73791	0.149902		0.205156	0.867445	-0.205156
Sample 3 Technical replicate 2	14.595	14.9237									2.53275			-1.4803e-16	1
Sample 3 Technical replicate 3	14.3492	14.8173	17.5616
EpCAM+ high (n=3)	Gapdh	Ppia	dNp63		Gapdh avg	Ppia avg	dNp63 avg		dCt to Gapdh	dCt to Ppia	dCt avg	2^(-dCT)		ddCt to avg	2^(-ddCT)	log2(FC)
Sample 1 Technical replicate 1	15.4677	16.6625	18.4798		15.4868	16.7551	18.4892		3.00232	1.73404	2.36818	0.193689		-0.164569	1.12083	0.164569
Sample 1 Technical replicate 2	15.4153	16.7509	18.5236
Sample 1 Technical replicate 3	15.5775	16.852	18.4641
Sample 2 Technical replicate 1	14.4785	15.2425	17.4911		14.4404	15.213	17.5665		3.12607	2.35346	2.73976	0.149709		0.207011	0.86633	-0.207011
Sample 2 Technical replicate 2	14.1866	15.1835	17.406
Sample 2 Technical replicate 3	14.656		17.8024
Sample 3 Technical replicate 1	14.2745	15.5851	17.6118		14.3221	15.7326	17.6508		3.32865	1.91814	2.6234	0.162285		0.0906449	0.939103	-0.0906449
Sample 3 Technical replicate 2	14.38	15.9942	17.7976
Sample 3 Technical replicate 3	14.3117	15.6185	17.5429
EpCAM low (n=3)	Gapdh	Ppia	dNp63		Gapdh avg	Ppia avg	dNp63 avg		dCt to Gapdh	dCt to Ppia	dCt avg	2^(-dCT)		ddCt to avg	2^(-ddCT)	log2(FC)
Sample 1 Technical replicate 1	14.6006	15.6025	17.7097		14.5777	15.6271	17.7692		3.19147	2.14211	2.66679	0.157476		0.134038	0.911277	-0.134038
Sample 1 Technical replicate 2	14.5295	15.5847	17.7792
Sample 1 Technical replicate 3	14.6031	15.6941	17.8187
Sample 2 Technical replicate 1	15.0104	15.6056	23.1874		14.9972	15.6597	23.1896		8.1924	7.52991	7.86115	0.00430088		5.3284	0.0248881	-5.3284
Sample 2 Technical replicate 2	14.9288	15.651	23.2694
Sample 2 Technical replicate 3	15.0525	15.7226	23.112
Sample 3 Technical replicate 1	14.8273	15.3732	18.9615		14.7975	15.4397	19.0543		4.25677	3.6146	3.93568	0.0653493		1.40293	0.37816	-1.40293
Sample 3 Technical replicate 2	14.7479	15.5049	19.101
Sample 3 Technical replicate 3	14.8173	15.441	19.1003
EpCAM- (n=3)	Gapdh	Ppia	dNp63		Gapdh avg	Ppia avg	dNp63 avg		dCt to Gapdh	dCt to Ppia	dCt avg	2^(-dCT)		ddCt to avg	2^(-ddCT)	log2(FC)
Sample 1 Technical replicate 1	16.0444	16.7762	28.5297		16.1529	16.8235	28.5495		12.3967	11.7261	12.0614	0.000233973		9.52861	0.00135395	-9.52861
Sample 1 Technical replicate 2	16.0993	16.8438	28.4938
Sample 1 Technical replicate 3	16.3149	16.8505	28.6251
Sample 2 Technical replicate 1	15.0064	15.031	27.3419		14.9384	15.244	27.3894		12.451	12.1454	12.2982	0.00019855		9.76546	0.00114896	-9.76546
Sample 2 Technical replicate 2		15.2422	27.3525
Sample 2 Technical replicate 3	14.8705	15.4587	27.4737
Sample 3 Technical replicate 1	14.2488	15.0853	26.9366		14.3027	15.0245	27.0046		12.7019	11.98	12.341	0.000192751		9.80822	0.0011154	-9.80822
Sample 3 Technical replicate 2	14.2134	14.9807	27.1017
Sample 3 Technical replicate 3	14.4459	15.0075	26.9753
Full mes. (n=3)	Gapdh	Ppia	dNp63		Gapdh avg	Ppia avg	dNp63 avg		dCt to Gapdh	dCt to Ppia	dCt avg	2^(-dCT)		ddCt to avg	2^(-ddCT)	log2(FC)
Sample 1 Technical replicate 1	15.8945	17.1073	28.7165		16.0474	17.2545	28.7985		12.751	11.544	12.1475	0.000220413		9.61475	0.00127547	-9.61475
Sample 1 Technical replicate 2	16.3611	17.3037	28.8235
Sample 1 Technical replicate 3	15.8867	17.3526	28.8555
Sample 2 Technical replicate 1	14.5742	15.5276	28.5954		14.5282	15.6107	28.6344		14.1062	13.0237	13.565	8.25159e-05		11.0322	0.000477499	-11.0322
Sample 2 Technical replicate 2	14.2991	15.6477	28.6965
Sample 2 Technical replicate 3	14.7113	15.6569	28.6114
Sample 3 Technical replicate 1	14.6124	15.4125	28.5332		14.7141	15.5159	28.4793		13.7652	12.9634	13.3643	9.48314e-05		10.8315	0.000548766	-10.8315
Sample 3 Technical replicate 2	14.5796	15.5385	28.4893
Sample 3 Technical replicate 3	14.9503	15.5967	28.4153

## Sheet: Figure 1d (Ovol1)
Figure 1d, mRNA expression levels of Ovol1 in the indicated cancer cell populations
Full epit. (n=3)	Gapdh	Ppia	Ovol1		Gapdh avg	Ppia avg	Ovol1 avg		dCt to Gapdh	dCt to Ppia	dCt avg	2^(-dCT)		ddCt to avg	2^(-ddCT)	log2(FC)
Sample 1 Technical replicate 1	15.23	16.1735	21.0721		15.0463	15.9193	21.158		6.1117	5.2387	5.6752	0.0195702		-0.0988562	1.07092	0.0988562
Sample 1 Technical replicate 2	14.9733	15.7764
Sample 1 Technical replicate 3	14.9356	15.808	21.2439
Sample 2 Technical replicate 1	14.339	14.8424	20.5044		14.3366	14.9282	20.5727		6.23606	5.64445	5.94026	0.0162856		0.1662	0.891187	-0.1662
Sample 2 Technical replicate 2	14.2305	14.8761	20.6525
Sample 2 Technical replicate 3	14.4403	15.0662	20.5611
Sample 3 Technical replicate 1	14.1523	15.0281			14.3655	14.923	20.351		5.98547	5.42796	5.70671	0.0191473		-0.0673436	1.04779	0.0673436
Sample 3 Technical replicate 2	14.595	14.9237	20.2257								5.77406			2.96059e-16	1
Sample 3 Technical replicate 3	14.3492	14.8173	20.4763
EpCAM+ high (n=3)	Gapdh	Ppia	Ovol1		Gapdh avg	Ppia avg	Ovol1 avg		dCt to Gapdh	dCt to Ppia	dCt avg	2^(-dCT)		ddCt to avg	2^(-ddCT)	log2(FC)
Sample 1 Technical replicate 1	15.4677	16.6625	23.6178		15.4868	16.7551	23.5409		8.05406	6.78578	7.41992	0.00583959		1.64586	0.319556	-1.64586
Sample 1 Technical replicate 2	15.4153	16.7509	23.4367
Sample 1 Technical replicate 3	15.5775	16.852	23.5682
Sample 2 Technical replicate 1	14.4785	15.2425	22.069		14.4404	15.213	21.92		7.47962	6.707	7.09331	0.0073232		1.31925	0.400742	-1.31925
Sample 2 Technical replicate 2	14.1866	15.1835	21.7735
Sample 2 Technical replicate 3	14.656		21.9176
Sample 3 Technical replicate 1	14.2745	15.5851	21.3356		14.3221	15.7326	21.2956		6.97353	5.56302	6.26828	0.0129736		0.494221	0.709945	-0.494221
Sample 3 Technical replicate 2	14.38	15.9942	21.3359
Sample 3 Technical replicate 3	14.3117	15.6185	21.2153
EpCAM low (n=3)	Gapdh	Ppia	Ovol1		Gapdh avg	Ppia avg	Ovol1 avg		dCt to Gapdh	dCt to Ppia	dCt avg	2^(-dCT)		ddCt to avg	2^(-ddCT)	log2(FC)
Sample 1 Technical replicate 1	14.6006	15.6025	23.8438		14.5777	15.6271	23.6663		9.08856	8.03921	8.56388	0.00264249		2.78983	0.144603	-2.78983
Sample 1 Technical replicate 2	14.5295	15.5847	23.506
Sample 1 Technical replicate 3	14.6031	15.6941	23.6491
Sample 2 Technical replicate 1	15.0104	15.6056	28.2507		14.9972	15.6597	28.0171		13.0199	12.3574	12.6886	0.000151475		6.91458	0.00828904	-6.91458
Sample 2 Technical replicate 2	14.9288	15.651	27.9755
Sample 2 Technical replicate 3	15.0525	15.7226	27.8252
Sample 3 Technical replicate 1	14.8273	15.3732	23.4297		14.7975	15.4397	23.1864		8.38884	7.74667	8.06776	0.00372703		2.2937	0.203952	-2.2937
Sample 3 Technical replicate 2	14.7479	15.5049	23.0185
Sample 3 Technical replicate 3	14.8173	15.441	23.1109
EpCAM- (n=3)	Gapdh	Ppia	Ovol1		Gapdh avg	Ppia avg	Ovol1 avg		dCt to Gapdh	dCt to Ppia	dCt avg	2^(-dCT)		ddCt to avg	2^(-ddCT)	log2(FC)
Sample 1 Technical replicate 1	16.0444	16.7762	29.9069		16.1529	16.8235	30.0034		13.8505	13.1799	13.5152	8.54112e-05		7.74116	0.00467389	-7.74116
Sample 1 Technical replicate 2	16.0993	16.8438
Sample 1 Technical replicate 3	16.3149	16.8505	30.0999
Sample 2 Technical replicate 1	15.0064	15.031	34.1307		14.9384	15.244	34.0767		19.1382	18.8327	18.9855	1.92668e-06		13.2114	0.000105432	-13.2114
Sample 2 Technical replicate 2		15.2422	34.0226
Sample 2 Technical replicate 3	14.8705	15.4587
Sample 3 Technical replicate 1	14.2488	15.0853	29.8058		14.3027	15.0245	29.7061		15.4034	14.6816	15.0425	2.96314e-05		9.26846	0.0016215	-9.26846
Sample 3 Technical replicate 2	14.2134	14.9807	29.669
Sample 3 Technical replicate 3	14.4459	15.0075	29.6435
Full mes. (n=3)	Gapdh	Ppia	Ovol1		Gapdh avg	Ppia avg	Ovol1 avg		dCt to Gapdh	dCt to Ppia	dCt avg	2^(-dCT)		ddCt to avg	2^(-ddCT)	log2(FC)
Sample 1 Technical replicate 1	15.8945	17.1073	31.776		16.0474	17.2545	32.0529		16.0054	14.7983	15.4019	2.30977e-05		9.62783	0.00126396	-9.62783
Sample 1 Technical replicate 2	16.3611	17.3037	32.1838
Sample 1 Technical replicate 3	15.8867	17.3526	32.1987
Sample 2 Technical replicate 1	14.5742	15.5276	34.283		14.5282	15.6107	33.9598		19.4315	18.349	18.8903	2.05806e-06		13.1162	0.000112622	-13.1162
Sample 2 Technical replicate 2	14.2991	15.6477	34.1858
Sample 2 Technical replicate 3	14.7113	15.6569	33.4105
Sample 3 Technical replicate 1	14.6124	15.4125	34.6552		14.7141	15.5159	34.5154		19.8013	18.9994	19.4004	1.44513e-06		13.6263	7.9081e-05	-13.6263
Sample 3 Technical replicate 2	14.5796	15.5385	34.3756
Sample 3 Technical replicate 3	14.9503	15.5967

## Sheet: Figure 1d (Ovol2)
Figure 1d, mRNA expression levels of Ovol2 in the indicated cancer cell populations
Full epit. (n=3)	Gapdh	Ppia	Ovol2		Gapdh avg	Ppia avg	Ovol2 avg		dCt to Gapdh	dCt to Ppia	dCt avg	2^(-dCT)		ddCt to avg	2^(-ddCT)	log2(FC)
Sample 1 Technical replicate 1	15.23	16.1735	27.4462		15.0463	15.9193	27.2296		12.1833	11.3103	11.7468	0.000290983		-0.870549	1.82836	0.870549
Sample 1 Technical replicate 2	14.9733	15.7764	27.0185
Sample 1 Technical replicate 3	14.9356	15.808	27.2241
Sample 2 Technical replicate 1	14.339	14.8424	27.5432		14.3366	14.9282	27.4537		13.117	12.5254	12.8212	0.000138172		0.203917	0.86819	-0.203917
Sample 2 Technical replicate 2	14.2305	14.8761	27.3642
Sample 2 Technical replicate 3	14.4403	15.0662
Sample 3 Technical replicate 1	14.1523	15.0281	27.8026		14.3655	14.923	27.9282		13.5627	13.0052	13.284	0.00010026		0.666633	0.629975	-0.666633
Sample 3 Technical replicate 2	14.595	14.9237	28.0457								12.6173			0	1
Sample 3 Technical replicate 3	14.3492	14.8173	27.9364
EpCAM+ high (n=3)	Gapdh	Ppia	Ovol2		Gapdh avg	Ppia avg	Ovol2 avg		dCt to Gapdh	dCt to Ppia	dCt avg	2^(-dCT)		ddCt to avg	2^(-ddCT)	log2(FC)
Sample 1 Technical replicate 1	15.4677	16.6625	28.6464		15.4868	16.7551	28.7765		13.2897	12.0214	12.6555	0.000154989		0.038217	0.973858	-0.038217
Sample 1 Technical replicate 2	15.4153	16.7509	28.8607
Sample 1 Technical replicate 3	15.5775	16.852	28.8225
Sample 2 Technical replicate 1	14.4785	15.2425	27.1388		14.4404	15.213	27.1		12.6596	11.887	12.2733	0.000202011		-0.344045	1.26931	0.344045
Sample 2 Technical replicate 2	14.1866	15.1835	26.8371
Sample 2 Technical replicate 3	14.656		27.324
Sample 3 Technical replicate 1	14.2745	15.5851	26.8405		14.3221	15.7326	26.8359		12.5138	11.1033	11.8085	0.000278788		-0.808782	1.75173	0.808782
Sample 3 Technical replicate 2	14.38	15.9942	26.8798
Sample 3 Technical replicate 3	14.3117	15.6185	26.7873
EpCAM low (n=3)	Gapdh	Ppia	Ovol2		Gapdh avg	Ppia avg	Ovol2 avg		dCt to Gapdh	dCt to Ppia	dCt avg	2^(-dCT)		ddCt to avg	2^(-ddCT)	log2(FC)
Sample 1 Technical replicate 1	14.6006	15.6025	30.585		14.5777	15.6271	30.8371		16.2594	15.2101	15.7347	1.83389e-05		3.1174	0.115231	-3.1174
Sample 1 Technical replicate 2	14.5295	15.5847	31.0893
Sample 1 Technical replicate 3	14.6031	15.6941
Sample 2 Technical replicate 1	15.0104	15.6056			14.9972	15.6597	35.0683		20.071	19.4085	19.7398	1.14217e-06		7.12246	0.00717672	-7.12246
Sample 2 Technical replicate 2	14.9288	15.651	34.9604
Sample 2 Technical replicate 3	15.0525	15.7226	35.1761
Sample 3 Technical replicate 1	14.8273	15.3732	27.9097		14.7975	15.4397	27.7202		12.9227	12.2805	12.6016	0.000160897		-0.0157474	1.01098	0.0157474
Sample 3 Technical replicate 2	14.7479	15.5049	27.565
Sample 3 Technical replicate 3	14.8173	15.441	27.6858
EpCAM- (n=3)	Gapdh	Ppia	Ovol2		Gapdh avg	Ppia avg	Ovol2 avg		dCt to Gapdh	dCt to Ppia	dCt avg	2^(-dCT)		ddCt to avg	2^(-ddCT)	log2(FC)
Sample 1 Technical replicate 1	16.0444	16.7762	35.0393		16.1529	16.8235	34.7781		18.6252	17.9546	18.2899	3.12017e-06		5.67262	0.0196053	-5.67262
Sample 1 Technical replicate 2	16.0993	16.8438	34.517
Sample 1 Technical replicate 3	16.3149	16.8505
Sample 2 Technical replicate 1	15.0064	15.031	33.8448		14.9384	15.244	33.6267		18.6882	18.3827	18.5355	2.63187e-06		5.91815	0.0165371	-5.91815
Sample 2 Technical replicate 2		15.2422
Sample 2 Technical replicate 3	14.8705	15.4587	33.4085
Sample 3 Technical replicate 1	14.2488	15.0853	35.3		14.3027	15.0245	35.04		20.7373	20.0154	20.3764	7.34694e-07		7.75903	0.00461637	-7.75903
Sample 3 Technical replicate 2	14.2134	14.9807	34.9557
Sample 3 Technical replicate 3	14.4459	15.0075	34.8642
Full mes. (n=3)	Gapdh	Ppia	Ovol2		Gapdh avg	Ppia avg	Ovol2 avg		dCt to Gapdh	dCt to Ppia	dCt avg	2^(-dCT)		ddCt to avg	2^(-ddCT)	log2(FC)
Sample 1 Technical replicate 1	15.8945	17.1073			16.0474	17.2545	35.5975		19.55	18.343	18.9465	1.97941e-06		6.32917	0.0124374	-6.32917
Sample 1 Technical replicate 2	16.3611	17.3037	35.6133
Sample 1 Technical replicate 3	15.8867	17.3526	35.5816
Sample 2 Technical replicate 1	14.5742	15.5276	32.7543		14.5282	15.6107	32.6724		18.1442	17.0616	17.6029	5.02341e-06		4.98557	0.031564	-4.98557
Sample 2 Technical replicate 2	14.2991	15.6477	32.7199
Sample 2 Technical replicate 3	14.7113	15.6569	32.543
Sample 3 Technical replicate 1	14.6124	15.4125	32.3718		14.7141	15.5159	33.4633		18.7492	17.9473	18.3483	2.99656e-06		5.73094	0.0188285	-5.73094
Sample 3 Technical replicate 2	14.5796	15.5385	34.4212
Sample 3 Technical replicate 3	14.9503	15.5967	33.5968

## Sheet: Figure 1e
Figure 1e, mRNA expression levels of EMT genes in the indicated cancer cell populations
		Fig. 1e: EMT (log2(FC))
		EpCAM high (n=3)			EpCAM low (n=3)			EpCAM- (n=3)			Full mes. (n=3)
	Genes	Biological Sample 1	Biological Sample 2	Biological Sample 3	Biological Sample 1	Biological Sample 2	Biological Sample 3	Biological Sample 1	Biological Sample 2	Biological Sample 3	Biological Sample 1	Biological Sample 2	Biological Sample 3
	Cdh1	-0.16503	-0.45595	-0.14765	-1.81756	-5.0294	-2.56785	-8.19732	-7.33058	-7.94405	-8.56015	-9.51412	-8.25663
	Vim	0.576594	1.83599	1.71796	4.03618	3.93786	4.59302	4.71947	4.10956	4.99083	5.19538	5.31152	5.45418
	Snail	-0.08115	1.44024	1.07414	2.76319	3.35117	2.38504	3.7542	4.2666	3.43989	2.80304	3.91161	3.64699
	Twist	0.834657	1.48796	1.11313	2.54985	3.01274	2.00899	2.63043	3.58695	2.63088	2.44635	3.48454	3.36921
	Zeb1	0.260695	4.00976	2.20751	5.04844	6.62218	5.60946	5.87334	7.05119	5.83996	5.68082	6.16569	6.60926
	Zeb2	0.170226	2.29105	1.23324	3.84165	4.83714	4.26172	4.22059	5.29209	4.91139	5.09406	4.98747	5.18328
	one-way ANOVA with Dunnett’s test
			Cdh1		Vim		Snail		Twist		Zeb1		Zeb2
			P value	P value summary	P value	P value summary	P value	P value summary	P value	P value summary	P value	P value summary	P value	P value summary
	Full epit. vs. EpCAM+ high		0.986	not significant	0.0161	*	0.2997	not significant	0.0333	*	0.0821	not significant	0.1204	not significant
	Full epit. vs. EpCAM+ low		0.0034	**	<0.0001	****	0.0004	***	0.0002	***	0.0002	***	<0.0001	****
	Full epit. vs. EpCAM-		<0.0001	****	<0.0001	****	<0.0001	****	<0.0001	****	<0.0001	****	<0.0001	****
	Full epit. vs. Full mesenchymal		<0.0001	****	<0.0001	****	<0.0001	****	<0.0001	****	<0.0001	****	<0.0001	****

[truncated: 77 more sheets: Figure 1e (Cdh1), Figure 1e (Vim), Figure 1e (Snail), Figure 1e (Twist), Figure 1e (Zeb1), Figure 1e (Zeb2), Figure 1f, Figure 1h-k, Figure 2a-e, Figure 2g,j, Figure 2i,k, Figure 3b, Figure 3c-e, Figure 3g, Figure 3h, Figure 4b, Suppl. Figure 5a, Figure 4c-f,q, Suppl. Fig. 5b-g, Figure 4g, Suppl. Figure 5h, Figure 4h-k,r, Suppl. Fig. 5j-o, Figure 4l, Suppl. Figure 5i …]
